# Supplementary material for: Expression of GLOD4 in the Testis of the Qianbei Ma Goat and Its Effect on Leydig Cells
Source: Animals (Basel). 2024 Sep 8;14(17):2611. doi: 10.3390/ani14172611 (PMC11393997; doi:10.3390/ani14172611)
Supplement: Supplementary file 1 [file animals-14-02611-s001.zip]

Archive with 15 entries (14 files):
- CCK-8.xlsx
- flow cytometry datas.xls
- flow cytometry images/
- flow cytometry images/flow cytometry-pcNDNA3.1-GLOD4.pptx
- flow cytometry images/flow cytometry-pcNDNA3.1-NC.pptx
- flow cytometry images/flow cytometry-sh-GLOD4.pptx
- flow cytometry images/flow cytometry-sh-NC.pptx
- Immunohistochemistry images.pptx
- Plasmid transfection.pptx
- protein gray value.xlsx
- Relative gene expression QRT-PCR.xlsx
- Steroid assay .xlsx
- subcellular localization.ppt
- Western blot PDF.pdf
- Western-blot images(1).zip
