# Supplementary material for: Expression of GLOD4 in the Testis of the Qianbei Ma Goat and Its Effect on Leydig Cells
Source: Animals (Basel). 2024 Sep 8;14(17):2611. doi: 10.3390/ani14172611 (PMC11393997; doi:10.3390/ani14172611)
Supplement: Supplementary file 1 [file animals-14-02611-s001.zip › CCK-8.xlsx]

## Sheet: Sheet1
	pcNDNA3.1-GLOD4					pcNDNA3.1					sh-GLOD4					sh-NC
6h	0.28	0.284	0.289	0.289	0.286	0.24	0.26	0.271	0.244	0.259	0.257	0.255	0.256	0.257	0.256	0.26	0.267	0.266	0.264	0.263
12h	0.414	0.384	0.445	0.416	0.393	0.3	0.294	0.3	0.303	0.298	0.325	0.302	0.307	0.311	0.328	0.555	0.377	0.428	0.368	0.349
24h	0.54	0.533	0.53	0.517	0.542	0.424	0.401	0.407	0.401	0.407	0.392	0.413	0.415	0.417	0.384	0.491	0.502	0.504	0.586	0.496
48h	0.834	0.914	0.9	0.781	0.77	0.515	0.55	0.468	0.452	0.435	0.632	0.721	0.715	0.551	0.586	0.79	0.626	0.599	0.74	0.821
72h	1.135	1.153	1.238	1.279	1.236	0.916	0.858	0.898	0.875	0.833	0.722	0.879	0.961	0.969	0.919	1.122	1.144	1.004	1.092	1.062
						TTEST	0.000816252				0.000292429
							6.23062e-06				0.0279285
							3.58868e-08				0.000365771
							1.00477e-05				0.21916
							5.16974e-06				0.00520935
