# Supplementary material for: Expression of GLOD4 in the Testis of the Qianbei Ma Goat and Its Effect on Leydig Cells
Source: Animals (Basel). 2024 Sep 8;14(17):2611. doi: 10.3390/ani14172611 (PMC11393997; doi:10.3390/ani14172611)
Supplement: Supplementary file 1 [file animals-14-02611-s001.zip › flow cytometry datas.xls]

## Sheet: Sheet1
					sh3-GLOD4			sh-NC			TTEST
				G0/G1	76.78	92.97	91.63	78.73	77.98	77.52	0.156752
				S	13.76	4.52	4.39	7.97	8.86	8.5	0.789892
				G2/M	9.46	4.51	3.97	13.3	13.17	13.98	0.0131439
					pcNDNA3.1-GLOD4			pcNDNA3.1-NC			TTEST
				G0/G1	76.53	73.51	66.81	79.53	90.32	90.29	0.0349239
				S	8.89	8.21	9.63	12.04	6.56	5.45	0.689399
				G2/M	14.57	18.28	25.55	8.43	5.61	4.26	0.0179396
