# Supplementary material for: Expression of GLOD4 in the Testis of the Qianbei Ma Goat and Its Effect on Leydig Cells
Source: Animals (Basel). 2024 Sep 8;14(17):2611. doi: 10.3390/ani14172611 (PMC11393997; doi:10.3390/ani14172611)
Supplement: Supplementary file 1 [file animals-14-02611-s001.zip › protein gray value.xlsx]

## Sheet: Sheet1
										sh-NC	0.928181	1
											0.910595	0.981053
											0.98441	1.06058
										sh-GLOD4	0.562873	0.606426	0.00146781
				0M	6M	12M	18M				0.578739	0.623519
				0.4714	1	1.11546	4.00675				0.679911	0.732519
				0.6186	1.19492	1.22078	3.50612			pcNDNA3.1-NC	0.196269	1
				0.253207	1.01824	1.11256	1.43656				0.157584	0.802899
											0.352424	1.79562	0.00373158
										pcNDNA3.1-GLOD4	1.99058	10.1421
											1.53787	7.83552
											2.53534	12.9177
					0.926474
					1.10706
					0.943377
