# Supplementary material for: Expression of GLOD4 in the Testis of the Qianbei Ma Goat and Its Effect on Leydig Cells
Source: Animals (Basel). 2024 Sep 8;14(17):2611. doi: 10.3390/ani14172611 (PMC11393997; doi:10.3390/ani14172611)
Supplement: Supplementary file 1 [file animals-14-02611-s001.zip › Relative gene expression QRT-PCR.xlsx]

## Sheet: Sheet1
								TTEST							TTEST
		CYP11A1	sh-NC	16.0671	0	1	1.02636		cyp11	pcNDNA3.1-NC	17.2885	0	1	1.02548
				16.1047	0.0375395	0.974315	1	0.0922506			17.3248	0.036294	0.975157	1	0.47731
				16.9139	0.846791	0.55602	0.570678				17.7044	0.415936	0.749533	0.768629
			sh-GLOD4	16.9112	0.844094	0.55706	0.571746			pcNDNA3.1-GLOD4	16.2921	-0.996426	1.99505	2.04588
				16.8922	0.825017	0.564476	0.579356				18.0044	0.715943	0.608807	0.624317
				17.5937	1.52656	0.347105	0.356255				17.1598	-0.128687	1.0933	1.12115
		CYP17A1	sh-NC	14.5559	0	1	1.23214		cyp17	pcNDNA3.1-NC	14.7041	0	1	1.04133	0.0117886
				14.857	0.301164	0.811598	1	0.00362892			14.7625	0.0584259	0.960311	1
				14.6074	0.0515089	0.964927	0.964927				14.6102	-0.093853	1.06722	1.11132
			sh-GLOD4	15.535	0.979146	0.50728	0.625039			pcNDNA3.1-GLOD4	13.7842	-0.919826	1.89189	1.97008
				15.4074	0.851503	0.554207	0.682859				14.1622	-0.541852	1.45584	1.51601
				15.3372	0.781287	0.581847	0.716916				13.6702	-1.03387	2.04751	2.13213
		3β-HSD	sh-NC	12.118	0	1	0.730247		3BHSD	pcNDNA3.1-NC	11.4683	0	1	1.50863
				11.6644	-0.453544	1.3694	1				12.0616	0.593237	0.662854	1	0.00609724
				11.7113	-0.406626	1.32558	0.968002	0.026519			12.899	1.43069	0.370954	0.559631
			sh-GLOD4	12.3258	0.207871	0.865814	0.632258			pcNDNA3.1-GLOD4	10.1079	-1.36045	2.56766	3.87364
				12.4621	0.34411	0.787794	0.575284				10.2234	-1.24499	2.37016	3.5757
				12.835	0.717056	0.608337	0.444237				10.6273	-0.841073	1.79138	2.70253
		Cycline	sh-NC	7.12597	0	1	1.29292	0.0023644	Cyclin-E	pcNDNA3.1-NC	6.35447	0	1	0.947593
				7.49661	0.370634	0.773442	1				6.27681	-0.0776606	1.05531	1	0.143294
				7.3949	0.26893	0.829935	1.07304				6.35344	-0.00103569	1.00072	0.948274
			sh-GLOD4	8.43393	1.30796	0.403892	0.5222			pcNDNA3.1-GLOD4	5.7321	-0.622375	1.53941	1.45873
				8.44231	1.31633	0.401554	0.519178				6.10473	-0.249743	1.189	1.12668
				8.46281	1.33683	0.395888	0.511852				6.23755	-0.116925	1.08442	1.02759
		CDK6	sh-NC	7.52149	0	1	0.984565	0.0463271	CDK6	pcNDNA3.1-NC	6.82511	0	1	0.93174
				7.49904	-0.0224419	1.01568	1				6.72311	-0.102	1.07326	1	0.00232245
				7.9708	0.449317	0.73239	0.721085				6.81199	-0.0131216	1.00914	0.940253
			sh-GLOD4	8.04101	0.519527	0.6976	0.686833			pcNDNA3.1-GLOD4	6.28034	-0.54477	1.45879	1.35921
				8.18325	0.661765	0.632104	0.622348				6.3456	-0.479511	1.39427	1.2991
				8.30954	0.788055	0.579124	0.570185				6.44739	-0.377715	1.29928	1.21059
		GLOD4	sh-NC	5.46365	0	1	1.0203		GLOD4	pcNDNA3.1-NC	7.03704	0	1	0.737597
				5.49264	0.0289907	0.980106	1				6.59794	-0.439095	1.35575	1
				5.63338	0.169732	0.889008	0.907053				7.08239	0.0453491	0.969055	0.714773
			sh-GLOD4	7.33202	1.86837	0.273882	0.279442			pcNDNA3.1-GLOD4	1.41408	-5.62296	49.2811	36.3496
				7.51629	2.05264	0.241043	0.245936	8.73723e-05			1.34896	-5.68808	51.5562	38.0277
				7.08402	1.62037	0.325252	0.331854				0.524096	-6.51294	91.3253	67.3613	0.00994987
		PCNA	sh-NC	3.99491	0	1	0.818367	0.0134722
				3.70573	-0.289181	1.22195	1		PCNA	pcNDNA3.1-NC	5.02732	0	1	0.952313
				3.87638	-0.118531	1.08563	0.888443				4.95682	-0.0704927	1.05008	1	0.000210996
			sh-GLOD4	4.25115	0.256241	0.837267	0.685191				4.95705	-0.0702686	1.04991	0.999845
				4.2531	0.25819	0.836136	0.684266			pcNDNA3.1-GLOD4	4.21763	-0.80969	1.75283	1.66925
				4.30758	0.312677	0.805146	0.658905				4.27996	-0.747359	1.67872	1.59866
											4.35795	-0.669363	1.59037	1.51453
				△CT	△△CT	2-△△CT	/G$55
			0	5.0373	0	1	0.902813
				4.8898	-0.147501	1.10765	1
				4.98172	-0.0555801	1.03928	0.938273
			6	3.95773	-1.07957	2.11341	1.90801
				3.74404	-1.29327	2.45083	2.21264
				3.98299	-1.05431	2.07673	1.8749
			12	3.65691	-1.38039	2.60339	2.35038
				3.50987	-1.52744	2.88273	2.60257
				3.51247	-1.52483	2.87753	2.59787
			18	3.39538	-1.64193	3.12083	2.81752
				3.45934	-1.57796	2.98548	2.69533
				3.318	-1.7193	3.29276	2.97275
