# Supplementary material for: Expression of GLOD4 in the Testis of the Qianbei Ma Goat and Its Effect on Leydig Cells
Source: Animals (Basel). 2024 Sep 8;14(17):2611. doi: 10.3390/ani14172611 (PMC11393997; doi:10.3390/ani14172611)
Supplement: Supplementary file 1 [file animals-14-02611-s001.zip › Steroid assay .xlsx]

## Sheet: Sheet1
		sh-GLOD4			sh-NC
	48h	14.8202	12.5207	10.0184	26.1146	22.1243	20.4336	0.00874571
	72h	14.9554	12.5207	12.4531	26.8585	25.7088	21.1775	0.00420073
		pcNDNA3.1-GLOD4			pcNDNA3.1-NC
	48h	24.4325	23.6547	23.4992	21.6258	20.9292	20.8683	0.0019607
	72h	23.9185	23.817	24.5745	21.2606	21.3079	21.2267	0.000285856
